# Supplementary material for: A Pharmacokinetic Study of Sixteen Major Bioactive Components of Jinshui-Huanxian Granules in Pulmonary Fibrosis Model and Control Rats Using Orbitrap Fusion Mass Spectrometry
Source: Molecules. 2023 Sep 7;28(18):6492. doi: 10.3390/molecules28186492 (PMC10534582; doi:10.3390/molecules28186492)
Supplement: Supplementary file 1 [file molecules-28-06492-s001.zip]

Archive with 1 entries (1 files):
- molecules-2570591-supplementary.pdf
